# Supplementary material for: Targeting the chemerin/CMKLR1 axis by small molecule antagonist α-NETA mitigates endometriosis progression
Source: Front Pharmacol. 2022 Nov 29;13:985618. doi: 10.3389/fphar.2022.985618 (PMC9745129; doi:10.3389/fphar.2022.985618)
Supplement: Supplementary file 1 [file Table1.XLSX]

## Sheet: Figure-1A
			Datasets download: https://www.ncbi.nlm.nih.gov/geo/query/acc.cgi?acc=GSE141549
	RARRES2	Endometrium (Healthy)	10.1231	9.34407	9.80719	9.09352	10.4368	10.3826	8.82468	9.64985	8.82691	10.4911	9.33891	9.91708	10.698	10.3803	11.4446	10.0859	9.17217	9.78827	8.93108	10.8756	12.004	9.82178	10.4929	8.98177	10.7951	8.9247	9.62533	9.78404	8.76285	11.1322	11.2525	11.1741	11.1163	10.7175	11.2226	11.3021	9.7043	10.6532	10.563	10.2853	9.13673	10.1121	9.72893
		Endometrium (EM)	12.04	10.1338	10.4664	11.0721	10.537	10.5489	10.9381	10.7218	10.8694	10.383	9.82423	10.3284	11.1216	11.1947	10.7668	9.89992	11.5457	10.2928	10.087	9.68322	8.81567	11.2993	11.1796	9.82465	9.73406	9.89759	9.65805	10.8676	10.8328	9.73849	9.78853	11.1074	9.99202	9.18677	11.1302	10.7567	10.3969	10.8805	10.6609	10.1783	10.7672	9.15743	10.2888	8.45153	10.9652	9.67487	10.4566
		Peritoneum (Healthy)	9.5675	11.7731	12.0976	12.2897	11.4979	12.4311	11.6393	12.2662	12.1733	11.759	11.4397	11.8695	12.9132	11.5569	11.6323	11.8956	11.4259	12.1986	11.7798	12.5929	11.5683	12.7885	11.8551	11.8551
		Peritoneum (EM)	12.1214	11.6485	10.8027	9.30135	12.0542	11.5745	11.7232	9.28849	10.9824	11.6472	13.5498	11.5134	11.8034	11.7966	11.4058	12.0757	11.938	11.6615	12.0976	12.4245	12.2934	12.0924	11.5185	11.7487	11.5464	11.2788	12.1933	10.987	11.5432	11.6863	11.8019	12.6939	11.9043	12.5472	12.195	12.7327	11.8708	12.0461	11.1204
		Peritoneal lesion	11.5179	13.1134	12.2836	11.42	11.8685	12.9929	12.0776	11.1348	10.5082	11.5975	10.8852	8.94292	11.7425	11.2489	12.1191	11.7992	10.6911	9.6907	11.1112	11.1391	11.4525	8.65409	10.4814	11.5432	11.7603	12.5694	11.2103	11.429	11.3685	11.3382	10.0464	11.6828	10.3545	11.9249	11.1339	10.9014	11.1027	11.7265	11.2334	10.919	11.0546	10.8829	10.7575	11.5196	12.0461	11.1863	10.9311
		Sacrouterin ligament lesion	12.2828	12.081	12.4047	10.9138	11.7653	10.7055	11.8915	11.0149	11.6661	12.1823	10.9493	11.003	12.3775	11.1069	10.8233	11.3306	11.5601	11.6487	11.3057	11.4618	11.3522	11.8047	11.4738	11.2419	12.1209	11.188	11.581
		Rectovaginal lesion	11.5666	11.5041	11.6369	11.3242	11.781	11.4018	10.9364	11.4008	11.5612	11.7103	11.1802	10.7818	12.5989	11.6312	11.8261	11.3336	10.6866	11.7289	11.1837	10.9193	11.2346	11.3625
		DIE lesion	12.4096	12.4796	11.4693	11.9457	12.5177	11.9715	12.0505	11.91	11.6785	12.2316	11.1188	11.8545	10.7979	10.4814	10.7783	11.2708	11.212	11.0701	11.1896	10.9879	11.1442	11.8465	10.9959	11.499	10.8233	11.9725	11.8682	11.315	10.7122	10.6593	10.3154	10.5555	11.34	12.1175	11.9321	10.9591	12.5496	11.3197	12.7567	11.1002	11.7309	9.54102
		Ovarian lesion	13.4186	12.1141	12.1591	12.5257	12.9102	10.3763	12.5571	12.4245	11.4349	12.1789	12.3216	11.6947	11.4	11.6559	11.9074	12.3256	11.4918	12.3904	12.1752	11.7151	12.2564	12.4667	12.3627	12.3627	12.9574	9.98287	12.0002	11.4553
			Number of families	1									Number of families	1
			Number of comparisons per family	8									Number of comparisons per family	8
			Alpha	0.05									Alpha	0.05
			Dunnett's multiple comparisons test	Mean Diff.	95.00% CI of diff.	Below threshold?	Summary	Adjusted P Value	A-?				Dunnett's multiple comparisons test	Mean Diff.	95.00% CI of diff.	Below threshold?	Summary	Adjusted P Value	B-?
			Endometrium (Healthy) vs. Endometrium (EM)	-0.02926	-0.3941 to 0.3356	No	ns	0.9997	B	Endometrium (EM)			Endometrium (EM) vs. Endometrium (Healthy)	0.02926	-0.3426 to 0.4011	No	ns	0.9997	A	Endometrium (Healthy)
			Endometrium (Healthy) vs. Peritoneum (Healthy)	-1.755	-2.268 to -1.243	Yes	****	<0.0001	C	Peritoneum (Healthy)			Endometrium (EM) vs. Peritoneum (Healthy)	-1.726	-2.191 to -1.262	Yes	****	<0.0001	C	Peritoneum (Healthy)
			Endometrium (Healthy) vs. Peritoneum (EM)	-1.609	-2.054 to -1.164	Yes	****	<0.0001	D	Peritoneum (EM)			Endometrium (EM) vs. Peritoneum (EM)	-1.58	-1.965 to -1.195	Yes	****	<0.0001	D	Peritoneum (EM)
			Endometrium (Healthy) vs. Peritoneal lesion	-1.111	-1.492 to -0.7292	Yes	****	<0.0001	E	Peritoneal lesion			Endometrium (EM) vs. Peritoneal lesion	-1.081	-1.387 to -0.7752	Yes	****	<0.0001	E	Peritoneal lesion
			Endometrium (Healthy) vs. Sacrouterin ligament lesion	-1.413	-1.907 to -0.9191	Yes	****	<0.0001	F	Sacrouterin ligament lesion			Endometrium (EM) vs. Sacrouterin ligament lesion	-1.384	-1.827 to -0.9410	Yes	****	<0.0001	F	Sacrouterin ligament lesion
			Endometrium (Healthy) vs. Rectovaginal lesion	-1.308	-1.836 to -0.7807	Yes	****	<0.0001	G	Rectovaginal lesion			Endometrium (EM) vs. Rectovaginal lesion	-1.279	-1.760 to -0.7977	Yes	****	<0.0001	G	Rectovaginal lesion
			Endometrium (Healthy) vs. DIE lesion	-1.326	-1.763 to -0.8893	Yes	****	<0.0001	H	DIE lesion			Endometrium (EM) vs. DIE lesion	-1.297	-1.672 to -0.9217	Yes	****	<0.0001	H	DIE lesion
			Endometrium (Healthy) vs. Ovarian lesion	-1.922	-2.411 to -1.434	Yes	****	<0.0001	I	Ovarian lesion			Endometrium (EM) vs. Ovarian lesion	-1.893	-2.330 to -1.456	Yes	****	<0.0001	I	Ovarian lesion
			Test details	Mean 1	Mean 2	Mean Diff.	SE of diff.	n1	n2	q	DF		Test details	Mean 1	Mean 2	Mean Diff.	SE of diff.	n1	n2	q	DF
			Endometrium (Healthy) vs. Endometrium (EM)	10.11	10.14	-0.02926	0.1366	43	104	0.2142	399		Endometrium (EM) vs. Endometrium (Healthy)	10.14	10.11	0.02926	0.1366	104	43	0.2142	399
			Endometrium (Healthy) vs. Peritoneum (Healthy)	10.11	11.87	-1.755	0.1919	43	24	9.146	399		Endometrium (EM) vs. Peritoneum (Healthy)	10.14	11.87	-1.726	0.1706	104	24	10.12	399
			Endometrium (Healthy) vs. Peritoneum (EM)	10.11	11.72	-1.609	0.1666	43	39	9.661	399		Endometrium (EM) vs. Peritoneum (EM)	10.14	11.72	-1.58	0.1414	104	39	11.17	399
			Endometrium (Healthy) vs. Peritoneal lesion	10.11	11.22	-1.111	0.1428	43	79	7.78	399		Endometrium (EM) vs. Peritoneal lesion	10.14	11.22	-1.081	0.1124	104	79	9.619	399
			Endometrium (Healthy) vs. Sacrouterin ligament lesion	10.11	11.53	-1.413	0.185	43	27	7.641	399		Endometrium (EM) vs. Sacrouterin ligament lesion	10.14	11.53	-1.384	0.1627	104	27	8.506	399
			Endometrium (Healthy) vs. Rectovaginal lesion	10.11	11.42	-1.308	0.1975	43	22	6.626	399		Endometrium (EM) vs. Rectovaginal lesion	10.14	11.42	-1.279	0.1768	104	22	7.235	399
			Endometrium (Healthy) vs. DIE lesion	10.11	11.44	-1.326	0.1634	43	42	8.114	399		Endometrium (EM) vs. DIE lesion	10.14	11.44	-1.297	0.1377	104	42	9.415	399
			Endometrium (Healthy) vs. Ovarian lesion	10.11	12.04	-1.922	0.1829	43	28	10.51	399		Endometrium (EM) vs. Ovarian lesion	10.14	12.04	-1.893	0.1604	104	28	11.8	399
	CMKLR1	Endometrium (Healthy)	6.73045	7.1059	7.59369	7.31413	6.98524	6.84456	6.81599	6.76304	6.76173	6.62351	6.75969	6.88991	7.07822	6.87023	6.84327	7.43166	7.01927	6.79893	6.90798	6.91245	7.01863	6.87266	7.29029	6.80238	6.92571	6.6813	6.79893	6.83716	6.74459	7.00806	7.20406	6.92407	7.03011	6.83088	6.70873	6.85106	6.81794	6.88949	6.75249	6.89583	7.56715	6.73686	6.97017
		Endometrium (EM)	7.1561	7.26216	6.8662	7.48559	7.02767	6.80774	6.9778	6.79764	6.72631	6.95019	6.98488	6.88656	7.17589	7.25636	7.45424	6.75191	6.79392	6.72648	6.75525	7.36149	6.66388	6.78568	7.01123	6.98409	6.92129	6.75354	6.75684	6.96985	7.15616	6.91947	6.72814	7.20285	6.75822	6.8096	7.07746	7.02435	6.8269	7.56814	6.71138	6.77067	6.73945	7.87747	6.61108	7.6676	6.93028	6.71364	6.57385
		Peritoneum (Healthy)	7.315	7.15225	7.38178	6.90591	7.64067	7.20963	7.57905	7.29708	7.62652	7.79033	7.64959	7.41591	7.48176	7.12002	7.27553	6.91341	7.23144	7.14345	7.46684	6.84095	7.00185	7.39225	7.64255	7.22871
		Peritoneum (EM)	9.09391	8.2702	7.43909	6.64058	7.67315	8.03342	7.45778	6.68742	7.00515	7.64942	7.5444	7.76266	7.57928	7.45697	7.36967	7.37445	7.16941	7.20859	7.3521	7.01215	7.55121	7.2035	7.67159	7.73775	7.48789	7.37517	7.82112	7.60349	7.6173	7.10936	7.24406	7.99979	7.27099	7.40792	7.62154	7.56041	7.23173	7.31107	7.38818
		Peritoneal lesion	7.78109	7.7506	7.2962	7.45182	7.37857	7.57533	7.69821	6.64335	7.34753	8.41616	6.88624	8.32968	7.49809	7.49888	6.93694	7.20918	7.19148	6.82819	7.0031	7.22281	7.55504	6.88604	6.97228	7.917	7.37568	8.49028	7.21944	7.5273	7.77785	7.44737	6.84759	7.12928	7.11471	7.29199	7.60417	7.31796	7.00021	7.47639	7.16312	7.2184	7.56896	7.4404	9.81408	7.14994	8.4567	7.28011	7.6505
		Sacrouterin ligament lesion	7.46576	7.03146	8.14985	7.04413	7.15109	7.22643	7.81521	7.2348	7.29913	6.96523	7.59324	7.38457	7.15537	6.843	7.15458	7.04721	7.40067	8.05737	7.01024	7.02326	7.08431	7.23723	6.87998	7.34803	8.12557	7.00482	7.20406
		Rectovaginal lesion	6.97465	6.96742	7.17417	6.43282	7.61754	7.10176	7.11038	6.95602	6.87737	6.91504	7.42453	6.86963	7.48215	6.84465	7.25088	7.61845	7.06374	7.23693	7.34175	6.87057	6.75491	7.06965
		DIE lesion	7.17936	7.05517	7.30259	6.92959	7.6422	6.9822	7.65109	7.46599	7.22864	6.80401	6.95812	7.27894	7.23816	6.9247	6.72039	6.72496	6.90003	7.19953	7.07948	7.06907	6.9524	7.11459	7.05293	7.34679	7.1739	7.07905	7.35355	7.04147	7.41377	6.91487	7.40638	6.7055	6.85327	7.35247	7.07075	6.83863	7.3555	7.10142	7.58646	6.80816	7.97475	6.73034
		Ovarian lesion	7.61075	6.72657	7.56192	6.72703	7.37427	7.05491	7.10414	7.24074	7.03085	8.47044	7.22838	7.18791	6.9993	7.27394	6.51798	7.12865	7.1401	7.58038	6.69066	6.86668	7.60032	6.81137	7.08431	7.53165	7.11936	7.52088	7.12932	6.7292
			Number of comparisons per family	8									Number of families	1
			Alpha	0.05									Number of comparisons per family	8
													Alpha	0.05
			Dunnett's multiple comparisons test	Mean Diff.	95.00% CI of diff.	Below threshold?	Summary	Adjusted P Value	A-?
			Endometrium (Healthy) vs. Endometrium (EM)	-0.002608	-0.1808 to 0.1756	No	ns	>0.9999	B	Endometrium (EM)			Dunnett's multiple comparisons test	Mean Diff.	95.00% CI of diff.	Below threshold?	Summary	Adjusted P Value	B-?
			Endometrium (Healthy) vs. Peritoneum (Healthy)	-0.3859	-0.6363 to -0.1354	Yes	***	0.0004	C	Peritoneum (Healthy)			Endometrium (EM) vs. Endometrium (Healthy)	0.002608	-0.1790 to 0.1842	No	ns	>0.9999	A	Endometrium (Healthy)
			Endometrium (Healthy) vs. Peritoneum (EM)	-0.5519	-0.7693 to -0.3346	Yes	****	<0.0001	D	Peritoneum (EM)			Endometrium (EM) vs. Peritoneum (Healthy)	-0.3832	-0.6101 to -0.1564	Yes	****	<0.0001	C	Peritoneum (Healthy)
			Endometrium (Healthy) vs. Peritoneal lesion	-0.5678	-0.7541 to -0.3815	Yes	****	<0.0001	E	Peritoneal lesion			Endometrium (EM) vs. Peritoneum (EM)	-0.5493	-0.7374 to -0.3612	Yes	****	<0.0001	D	Peritoneum (EM)
			Endometrium (Healthy) vs. Sacrouterin ligament lesion	-0.3589	-0.6003 to -0.1175	Yes	***	0.0007	F	Sacrouterin ligament lesion			Endometrium (EM) vs. Peritoneal lesion	-0.5652	-0.7148 to -0.4157	Yes	****	<0.0001	E	Peritoneal lesion
			Endometrium (Healthy) vs. Rectovaginal lesion	-0.1538	-0.4115 to 0.1039	No	ns	0.4845	G	Rectovaginal lesion			Endometrium (EM) vs. Sacrouterin ligament lesion	-0.3563	-0.5727 to -0.1399	Yes	****	<0.0001	F	Sacrouterin ligament lesion
			Endometrium (Healthy) vs. DIE lesion	-0.1973	-0.4106 to 0.01594	No	ns	0.0839	H	DIE lesion			Endometrium (EM) vs. Rectovaginal lesion	-0.1512	-0.3863 to 0.08393	No	ns	0.4497	G	Rectovaginal lesion
			Endometrium (Healthy) vs. Ovarian lesion	-0.245	-0.4837 to -0.006265	Yes	*	0.0413	I	Ovarian lesion			Endometrium (EM) vs. DIE lesion	-0.1947	-0.3779 to -0.01156	Yes	*	0.0302	H	DIE lesion
													Endometrium (EM) vs. Ovarian lesion	-0.2424	-0.4557 to -0.02908	Yes	*	0.0162	I	Ovarian lesion
			Test details	Mean 1	Mean 2	Mean Diff.	SE of diff.	n1	n2	q	DF
			Endometrium (Healthy) vs. Endometrium (EM)	6.935	6.938	-0.002608	0.06671	43	104	0.0391	399		Test details	Mean 1	Mean 2	Mean Diff.	SE of diff.	n1	n2	q	DF
			Endometrium (Healthy) vs. Peritoneum (Healthy)	6.935	7.321	-0.3859	0.09375	43	24	4.116	399		Endometrium (EM) vs. Endometrium (Healthy)	6.938	6.935	0.002608	0.06671	104	43	0.0391	399
			Endometrium (Healthy) vs. Peritoneum (EM)	6.935	7.487	-0.5519	0.08136	43	39	6.784	399		Endometrium (EM) vs. Peritoneum (Healthy)	6.938	7.321	-0.3832	0.08332	104	24	4.599	399
			Endometrium (Healthy) vs. Peritoneal lesion	6.935	7.503	-0.5678	0.06973	43	79	8.143	399		Endometrium (EM) vs. Peritoneum (EM)	6.938	7.487	-0.5493	0.06909	104	39	7.951	399
			Endometrium (Healthy) vs. Sacrouterin ligament lesion	6.935	7.294	-0.3589	0.09035	43	27	3.972	399		Endometrium (EM) vs. Peritoneal lesion	6.938	7.503	-0.5652	0.05491	104	79	10.29	399
			Endometrium (Healthy) vs. Rectovaginal lesion	6.935	7.089	-0.1538	0.09645	43	22	1.594	399		Endometrium (EM) vs. Sacrouterin ligament lesion	6.938	7.294	-0.3563	0.07947	104	27	4.483	399
			Endometrium (Healthy) vs. DIE lesion	6.935	7.132	-0.1973	0.07983	43	42	2.472	399		Endometrium (EM) vs. Rectovaginal lesion	6.938	7.089	-0.1512	0.08635	104	22	1.751	399
			Endometrium (Healthy) vs. Ovarian lesion	6.935	7.18	-0.245	0.08935	43	28	2.742	399		Endometrium (EM) vs. DIE lesion	6.938	7.132	-0.1947	0.06727	104	42	2.895	399
													Endometrium (EM) vs. Ovarian lesion	6.938	7.18	-0.2424	0.07834	104	28	3.094	399
[truncated: 57 more columns]

## Sheet: Figure.1C
			sham	EM
			2962	3174.14
			2742	3293.43
			2679.14	3162.71
			2723.43	3074.14
			2949.62	3028.43
			2833.43	3099.14

## Sheet: Figure.1D
			Full image of Sham-Eutopic-Chemerin								Full image of EM Lesion-Chemerin
				Sham-Eutopic	EM-Lesion
				0.155414	0.166892
				0.14743	0.149435
				0.11487	0.147959
				0.127673	0.151238
				0.128099	0.174134
				0.109074	0.174902
				0.128303	0.184059
				0.062581	0.167605

## Sheet: Figure.1E
			Full image of Sham-Eutopic-CMKLR1								Full image of EM Lesion-CMKLR1
						Sham-Eutopic	EM-Lesion
						0.0790646	0.148976
						0.0811574	0.168407
						0.132081	0.144398
						0.132772	0.140863
						0.123608	0.148956
						0.135007	0.160418
						0.13689	0.197044
						0.141701	0.15985

## Sheet: Figure-2A
	Figure-2A
			Relative Fold
			shNC	chemerin-KD
			0.99539	0.337587
			0.981686	0.312805
			1.02337	0.308498

## Sheet: Figure-2B
	Cutted blots (with M.W.)						Full original blots						Full original blots
			density analysis (Relative)					statistical analysis
				hEM15A-shNC	hEM15A-Chemerin KD
				1	0.380416
				1	0.452091
				1	0.74265

## Sheet: Figure-2C
		Chemerin (ng/mL)			statistical analysis
		hEM15A-shNC	hEM15A-Chemerin KD
		1002.75	566.083
		851.917	474.417
		836.083	420.25

## Sheet: Figure-2D
	hEM15A-shNC									hEM15A-chemerin-KD
Day1	0.265	0.275	0.353	0.276	0.242	0.307	0.304	0.313	0.311	0.216	0.214	0.225	0.249	0.272	0.255	0.239	0.277	0.255
Day2	0.61	0.627	0.702	0.584	0.66	0.573	0.657	0.637	0.626	0.378	0.486	0.438	0.464	0.345	0.397	0.418	0.5	0.455
Day3	0.897	0.874	0.942	0.853	0.747	0.809	1.206	0.925	0.785	0.519	0.617	0.632	0.697	0.658	0.593	0.745	0.755	0.641
Day4	2.256	2.242	2.483	2.276	2.438	2.248	2.13	2.131	2.383	1.382	1.48	1.476	1.495	1.565	1.449	1.531	1.453	1.488
	statistical analysis
Day1
Day2
Day3
Day4

## Sheet: Figure-2E
			Full image-hEM15A-shNC												Full image-hEM15A-Chemerin-KD

## Sheet: Figure-2F
	Migration									Invasion
	hEM15A-shNC	hEM15A-Chemerin KD								hEM15A-shNC	hEM15A-Chemerin KD
	93	31								57	44
	111	37								60	36
	90	38								72	30
	87	46								65	31
statistical analysis									statistical analysis
		Migration	Full image-hEM15A-shNC											Migration	Full image-hEM15A-Chemerin-KD
		Invasion	Full image-hEM15A-shNC											Invasion	Full image-hEM15A-Chemerin-KD

[truncated: 32 more sheets: Figure-2G, Figure-3A, Figure-3B, Figure-3C, Figure-3D, Figure.3E, Figure-3F, Figure-4A, Figure-4B, Figure 4C, Figure-4D, Figure-4E, Figure-4F, Figure-5A, Figure-5B, Figure-5C, Figure-5D, Figure-5E, Figure-5F, Figure.6B …]
